# Supplementary material for: MFN2 Overexpression Attenuates Coal Dust-Induced Pulmonary Fibrosis by Modulating MAMs Integrity and Cell Apoptosis
Source: Toxics. 2026 Apr 30;14(5):391. doi: 10.3390/toxics14050391 (PMC13211067; doi:10.3390/toxics14050391)
Supplement: Supplementary file 1 [file toxics-14-00391-s001.zip]

Archive with 1 entries (1 files):
- toxics-4230919-supplementary.pdf
